# Supplementary material for: Value of Serum NEUROG1 Methylation for the Detection of Advanced Adenomas and Colorectal Cancer
Source: Diagnostics (Basel). 2020 Jun 28;10(7):437. doi: 10.3390/diagnostics10070437 (PMC7399835; doi:10.3390/diagnostics10070437)
Supplement: Supplementary file 1 [file diagnostics-10-00437-s001.zip]

Archive with 2 entries (2 files):
- Supplementary material.pdf
- Supplementary tables.pdf
